# Supplementary material for: Changing Face of Radical Prostatectomy: A Nationwide Registry Study of Case-Mix, Surgical Evolution, and Outcomes
Source: Cancers (Basel). 2026 Jun 14;18(12):1942. doi: 10.3390/cancers18121942 (PMC13296577; doi:10.3390/cancers18121942)
Supplement: Supplementary file 1 [file cancers-18-01942-s001.zip]

Archive with 1 entries (1 files):
- cancers-4336428-supplementary.pdf
